# Supplementary material for: Design, Synthesis and Biological Assessment of N′-(2-Oxoindolin-3-ylidene)-6-methylimidazo[2,1-b]thiazole-5-carbohydrazides as Potential Anti-Proliferative Agents toward MCF-7 Breast Cancer
Source: Pharmaceuticals (Basel). 2024 Feb 7;17(2):216. doi: 10.3390/ph17020216 (PMC10892120; doi:10.3390/ph17020216)
Supplement: Supplementary file 1 [file pharmaceuticals-17-00216-s001.zip]

Archive with 1 entries (1 files):
- pharmaceuticals-2849772-supplementary.pdf
